# Supplementary material for: Using Digital PCR to Unravel the Occurrence of Piroplasmids, Bartonella spp., and Borrelia spp. in Wild Animals from Brazil
Source: Pathogens. 2025 Jun 6;14(6):567. doi: 10.3390/pathogens14060567 (PMC12195830; doi:10.3390/pathogens14060567)
Supplement: Supplementary file 1 [file pathogens-14-00567-s001.zip]

Archive with 1 entries (1 files):
- pathogens-3633750-supplementary.pdf
